# Supplementary material for: Integrated transcriptome and metabolome analysis unveils the mechanism of color transition in Camellia reticulata ‘Tongzimian’
Source: Front Plant Sci. 2026 Apr 23;17:1831409. doi: 10.3389/fpls.2026.1831409 (PMC13149370; doi:10.3389/fpls.2026.1831409)
Supplement: Supplementary file 1 [file Table1.xls]

## Sheet: S1
Table S1. Effective data evaluation statistics of C. reticulata
Sample	Raw Reads	Clean Reads	Clean Base(G)	Error Rate(%)	Q20(%)	Q30(%)	GC Content(%)
S2-1	46413794	43810836	6.57	0.03	97.43	92.85	43.62
S2-2	46082534	43429716	6.51	0.03	97.5	93.06	44.33
S2-3	52588554	48517252	7.28	0.03	97.4	92.81	44.09
T1-1	46241542	43523530	6.53	0.03	97.62	93.32	44.43
T1-2	51548826	47995216	7.2	0.03	97.51	93.03	44.15
T1-3	48416020	46006730	6.9	0.03	97.53	93.04	44.06
T2-1	47853420	45720804	6.86	0.03	97.4	92.76	43.84
T2-2	48272888	45761982	6.86	0.03	97.51	93.02	43.98
T2-3	45640682	42595448	6.39	0.03	97.47	92.97	43.72
Note: S2: ‘Shizitou’ full bloom stage; T1: ‘Tongzimian’ full coloring stage; T2: ‘Tongzimian’ full bloom stage; -1, -2, -3 indicate biological replicates.

## Sheet: S2
Table S2 Real-Time Fluorescent Quantitative Primers
Primer name	Primer sequence (3'-5')
CrActin-F	GTCTGTTCCCTCTCCTCCCT
CrActin-R	GAAGGGATCGTTGACAGCGA
CrANS-F	TGGGACTAGAAGAAGGCCGA
CrANS-R	GACGCATTTGGCAAGTGATCC
NtActin-F	AATGGAACTGGAATGGTCAAGGC
NtActin-R	TGCCAGATCTTCTCCATGTCATCCCA
NtCHS-F	TTGTTCGAGCTTGTCTCTGC
NtCHS-R	AGCCCAGGAACATCTTTGAG
NtCHI-F	GTCAGGCCATTGAAAAGCTC
NtCHI-R	CTAATCGTCAATGCCCCAAC
NtF3H-F	CAAGGCATGTGTGGATATGG
NtF3H-R	TGTGTCGTTTCAGTCCAAGG
NtDFR-F	A ACCAACAGTCAAGGGGAAIG
NtDFR-R	TTGGACATCGACAGTTCCAG
NtANS-F	TGGCGTTGAAGCTCATACTG
NtANS-R	GGAATTAGGCACACACTTTGC
NtUFGT-F	GAGTGCATTGGATGCCTTTT
NtUFGT-R	CCAGCTCCATTAGGTCCTTG
